# Supplementary material for: Oreocharis fulvovillosa (Gesneriaceae), a new species from western Yunnan, China
Source: PhytoKeys. 2026 Jun 8;276:17–23. doi: 10.3897/phytokeys.276.182136 (PMC13270223; doi:10.3897/phytokeys.276.182136)
Supplement: XML Treatment for Oreocharis fulvovillosa [file phytokeys.276.182136-treatment1.xml]

<!DOCTYPE tp:taxon-treatment
  PUBLIC "-//TaxonX//DTD Taxonomic Treatment Publishing DTD v0 20100105//EN" "tax-treatment-NSO.dtd">
<tp:taxon-treatment xmlns:tp="http://www.plazi.org/taxpub"><tp:treatment-meta><kwd-group><label>Taxon classification</label><kwd>
              <named-content content-type="kingdom">Plantae</named-content>
            </kwd><kwd>
              <named-content content-type="order">Coleoptera</named-content>
            </kwd><kwd>
              <named-content content-type="family">Curculionidae</named-content>
            </kwd></kwd-group><mixed-citation publication-type="journal"><person-group><name><surname>Wang</surname><given-names>Yang</given-names></name><name><surname>Jiang</surname><given-names>Hong</given-names></name><name><surname>Xu</surname><given-names>Bo</given-names></name><name><surname>Han</surname><given-names>Meng-Qi</given-names></name></person-group><article-title><italic><tp:taxon-name><tp:taxon-name-part taxon-name-part-type="genus" reg="Oreocharis">Oreocharis</tp:taxon-name-part> <tp:taxon-name-part taxon-name-part-type="species" reg="fulvovillosa">fulvovillosa</tp:taxon-name-part></tp:taxon-name></italic> (<tp:taxon-name><tp:taxon-name-part taxon-name-part-type="family" reg="Gesneriaceae">Gesneriaceae</tp:taxon-name-part></tp:taxon-name>), a new species from western Yunnan, China</article-title><source>PhytoKeys</source><day>08</day><month>06</month><year>2026</year><volume>276</volume><fpage>17</fpage><lpage>23</lpage><pub-id pub-id-type="doi">10.3897/phytokeys.276.182136</pub-id></mixed-citation></tp:treatment-meta><tp:nomenclature><tp:taxon-name><object-id xmlns:xlink="http://www.w3.org/1999/xlink" content-type="arpha" xlink:type="simple">607662FA-B2D6-5918-8E70-6EBBB048A37E</object-id>
                		<tp:taxon-name-part taxon-name-part-type="genus" reg="Oreocharis">Oreocharis</tp:taxon-name-part> <tp:taxon-name-part taxon-name-part-type="species" reg="fulvovillosa">fulvovillosa</tp:taxon-name-part>
                	
                		<object-id xmlns:xlink="http://www.w3.org/1999/xlink" content-type="ipni" xlink:type="simple">urn:lsid:ipni.org:names:77381074-1</object-id>
                	</tp:taxon-name><tp:taxon-authority>M.Q.Han, H.Jiang &amp; Y.Wang</tp:taxon-authority><tp:taxon-status xmlns:xlink="http://www.w3.org/1999/xlink" xlink:type="simple">sp. nov.</tp:taxon-status><xref ref-type="fig" rid="F1">Fig. 1</xref></tp:nomenclature><tp:treatment-sec sec-type="Diagnosis"><title>Diagnosis.</title><p>The new species is most similar to <italic><tp:taxon-name><tp:taxon-name-part taxon-name-part-type="genus" reg="Oreocharis">Oreocharis</tp:taxon-name-part> <tp:taxon-name-part taxon-name-part-type="species" reg="bullata">bullata</tp:taxon-name-part></tp:taxon-name></italic>, sharing yellow corollas and bullate leaf blades, but differs in having crenulate leaf margins (vs. double dentate), a slender corolla tube ca. 1 cm long (vs. tubular, ca. 2.7 cm long), and shorter capsules 1–1.9 cm long (vs. 3.0–4.2 cm long). It is also similar to <italic><tp:taxon-name><tp:taxon-name-part taxon-name-part-type="genus" reg="Oreocharis">Oreocharis</tp:taxon-name-part> <tp:taxon-name-part taxon-name-part-type="species" reg="fulva">fulva</tp:taxon-name-part></tp:taxon-name></italic> in corolla shape and colour but differs in having bullate leaf blades (vs. not bullate) and crenulate margins (vs. serrate to crenate).</p><fig id="F1" position="float" orientation="portrait"><object-id xmlns:xlink="http://www.w3.org/1999/xlink" content-type="doi" xlink:type="simple">10.3897/phytokeys.276.182136.figure1</object-id><object-id xmlns:xlink="http://www.w3.org/1999/xlink" content-type="arpha" xlink:type="simple">16A43D49-0DF2-56B4-BACA-BC570B29FE1C</object-id><label>Figure 1.</label><caption><p><italic><tp:taxon-name><tp:taxon-name-part taxon-name-part-type="genus" reg="Oreocharis">Oreocharis</tp:taxon-name-part> <tp:taxon-name-part taxon-name-part-type="species" reg="fulvovillosa">fulvovillosa</tp:taxon-name-part></tp:taxon-name></italic> sp. nov. <bold>A</bold>. Habitat; <bold>B</bold>. Plant habit in natural habitat; <bold>C</bold>. Adaxial (left) and abaxial (right) leaf surfaces; <bold>D</bold>. Petiole with long fulvous indumentum; <bold>E</bold>. Rhizomatous stem; <bold>F</bold>. Flower in adaxial view; <bold>G</bold>. Flower in abaxial view; <bold>H</bold>. Flower in side view; <bold>I</bold>. Flower longitudinally cut, male stage with immature pistil; <bold>J</bold>. Flower transversely cut, male stage with immature pistil; <bold>K</bold>. Immature pistil and stamens with dehisced anthers cohering in pairs; <bold>L</bold>. Flower in front view; <bold>M</bold>. Capsules at different developmental stages: two immature capsules (left) and two dehisced capsules from the previous year (right); <bold>N</bold>. Pistils at different developmental stages: left, at flower opening with immature stigma; middle and right, at stigma maturity; <bold>O</bold>. Transverse sections of ovaries, all arranged with the dorsal calyx lobe positioned upwards: upper image, ovary at stigma maturity; lower images, ovary with immature stigma, showing transverse sections of the upper part of the ovary (left) and the lower part of the ovary (right).</p></caption><graphic xmlns:xlink="http://www.w3.org/1999/xlink" xlink:href="phytokeys-276-017_article-182136__-g001.jpg" id="oo_1673065.jpg" position="float" orientation="portrait" xlink:type="simple"><uri content-type="original_file" xlink:type="simple">https://binary.pensoft.net/fig/1673065</uri></graphic></fig></tp:treatment-sec><tp:treatment-sec sec-type="Type"><title>Type.</title><p>China • Yunnan Province: Dehong Dai and Jingpo Autonomous Prefecture, Mang city, 1950 m, a.s.l, on the surface of moist cliffs, <named-content xmlns:xlink="http://www.w3.org/1999/xlink" content-type="dwc:verbatimCoordinates" xlink:type="simple">24°14'N, 98°21'E</named-content>, 27 August 2025, <italic>Mengqi Han &amp; Yang Wang HMQ2486</italic> (holotype: KUN [KUN1729596]; isotypes: CDIB [CDBI0309749], PE).</p></tp:treatment-sec><tp:treatment-sec sec-type="Description"><title>Description.</title><p>Perennial herb with very short rhizomatous stems and crowded roots. Leaves basal, arrangement spiral, 7 to 12 per plant; petioles 2–5 cm long, densely covered with long fulvous hairs; <bold><italic>leaf blades</italic></bold> ovate to broadly ovate, 2.5–5.5 × 3–6 cm, papery when dried, shallowly heart-shaped at bases, margins crenulate, soft hairs closely adhered to both sides, adaxial bullate; lateral veins ca. 4–6 on either side of midrib, abaxially conspicuous. Pair-flowered cymes 2–6, axillary, 2–6-flowered; peduncles 3–5 cm long, densely pilose; bracts two, opposite, lanceolate, ca. 2 mm long, sparsely pilose; pedicels ca. 2.5 cm, sparsely pilose. Calyx 5-lobed nearly to base, lobes lanceolate, nearly equal, ca. 4 mm long, outside sparsely glandular-pilose, glabrous inside. Corolla yellow, bilabiate, ca. 2 cm long; corolla tube tubular, slender, ca. 1 cm long, outside covered with glandular hairs (surface pustulose at base of hairs), glabrous inside; limb 2-lipped, both surfaces sparsely covered with glandular hairs, adaxial lip ca. 7 mm, 2-lobed to middle; abaxial lip ca. 11 mm, three-lobed to approximately one-third from the base, lobes almost equal, oblong, 6–7 × 8–9 mm. Stamens four, included; filaments white, glabrous, curved backwards near apex, adaxial ca. 12 mm long, adnate to corolla tube ca. 4 mm from base, abaxial ca. 15 mm long, adnate to corolla tube ca. 4 mm from base; anthers ca. 0.5 mm long, coherent in two pairs, elliptic, basifixed, dehiscing longitudinally, oriented upwards due to the backward curvature of the filaments; staminode one, white, glabrous, adnate to the corolla tube ca. 1.5 mm above the base, ca. 1.5 mm long. Pistil included, 8–9 mm long when stigma mature, glabrous; ovary yellowish green when unpollinated, becoming yellowish brown after fertilization, grooved, ca. 6 mm long when stigma mature, 1-loculed, placentas two, parietal, bifid, intrusive, adaxial lobes smaller; style faint yellow, 4–5 mm when stigma mature; disc ring-like with slightly undulated margin, 2–3 mm high; stigma 2-lobed, lobes ca. 1 mm long. Capsules straight relative to pedicel, brown, oblong, 10–19 × 3 mm, valves straight, dehiscing loculicidally, calyx deciduous, not caducous.</p></tp:treatment-sec><tp:treatment-sec sec-type="Phenology"><title>Phenology.</title><p>The new species has been collected in flower from August to September, and fruiting was observed during field observation in September.</p></tp:treatment-sec><tp:treatment-sec sec-type="Etymology"><title>Etymology.</title><p>The epithet refers to the fulvous (yellowish) colour of the long, soft hairs on the petioles.</p></tp:treatment-sec><tp:treatment-sec sec-type="Vernacular name"><title>Vernacular name.</title><p>Chinese Mandarin: dé hóng zhí bàn jù tái, (德宏直瓣苣苔).</p></tp:treatment-sec><tp:treatment-sec sec-type="Distribution, habitat, and ecology"><title>Distribution, habitat, and ecology.</title><p><italic><tp:taxon-name><tp:taxon-name-part taxon-name-part-type="genus" reg="Oreocharis">Oreocharis</tp:taxon-name-part> <tp:taxon-name-part taxon-name-part-type="species" reg="fulvovillosa">fulvovillosa</tp:taxon-name-part></tp:taxon-name></italic> was observed growing on moist, shady cliffs on a limestone hill, 1950 m a.s.l., in the Dehong Dai and Jingpo Autonomous Prefecture of Yunnan, China.</p></tp:treatment-sec><tp:treatment-sec sec-type="Conservation status"><title>Conservation status.</title><p><italic><tp:taxon-name><tp:taxon-name-part taxon-name-part-type="genus" reg="Oreocharis">Oreocharis</tp:taxon-name-part> <tp:taxon-name-part taxon-name-part-type="species" reg="fulvovillosa">fulvovillosa</tp:taxon-name-part></tp:taxon-name></italic> is a rare species with an extremely restricted distribution and a very small population size. It is currently known only from the type locality in an isolated karst area of Mang City, which lies outside any formally protected area. Targeted field surveys were conducted in the surrounding areas within a radius of approximately 1 km, but no additional subpopulations were located.</p><p>At present, the species is known from a single location, near the summit of a small limestone hill, where the plants grow on a cliff face of approximately 50 × 50 m. The extent of occurrence (<abbrev xmlns:xlink="http://www.w3.org/1999/xlink" xlink:title="extent of occurrence" xlink:type="simple">EOO</abbrev>) cannot be meaningfully calculated from a single known location, and the area of occupancy (<abbrev xmlns:xlink="http://www.w3.org/1999/xlink" xlink:title="area of occupancy" xlink:type="simple">AOO</abbrev>) is estimated as 4 km<sup>2</sup> based on the IUCN standard 2 × 2 km grid. The total number of mature individuals is estimated to be approximately 70.</p><p>Given its extremely limited distribution, single location and small population size, the species is potentially threatened by stochastic events and human disturbance (e.g. habitat degradation or collection). Following the IUCN Red List Categories and Criteria (<xref ref-type="bibr" rid="B11">IUCN 2024</xref>), <italic><tp:taxon-name><tp:taxon-name-part taxon-name-part-type="genus" reg="Oreocharis">O.</tp:taxon-name-part> <tp:taxon-name-part taxon-name-part-type="species" reg="fulvovillosa">fulvovillosa</tp:taxon-name-part></tp:taxon-name></italic> qualifies as Critically Endangered (CR B1ab(iii)+B2ab(iii); D). This assessment should be regarded as preliminary and subject to revision pending further field surveys in adjacent karst areas.</p></tp:treatment-sec><tp:treatment-sec sec-type="Additional specimens examined (paratypes)"><title>Additional specimens examined (paratypes).</title><p>China • Yunnan, Dehong Dai and Jingpo Autonomous Prefecture, Mang city, <named-content xmlns:xlink="http://www.w3.org/1999/xlink" content-type="dwc:verbatimCoordinates" xlink:type="simple">24°14'N, 98°21'E</named-content>, 1950 m, a.s.l, on the surface of moist cliffs, 5 September 2020, <italic>Mengqi Han HMQ1823</italic> (PE).</p></tp:treatment-sec><tp:treatment-sec sec-type="Notes"><title>Notes.</title><p><italic><tp:taxon-name><tp:taxon-name-part taxon-name-part-type="genus" reg="Oreocharis">Oreocharis</tp:taxon-name-part> <tp:taxon-name-part taxon-name-part-type="species" reg="hekouensis">hekouensis</tp:taxon-name-part></tp:taxon-name></italic> (Y.M.Shui &amp; W.H.Chen) Mich.Möller &amp; A.Weber is included in Table <xref ref-type="table" rid="T1">1</xref> for comparison because it shares a generally similar leaf shape with the new species. However, it can be readily distinguished from <italic><tp:taxon-name><tp:taxon-name-part taxon-name-part-type="genus" reg="Oreocharis">O.</tp:taxon-name-part> <tp:taxon-name-part taxon-name-part-type="species" reg="fulvovillosa">fulvovillosa</tp:taxon-name-part></tp:taxon-name></italic> by several characters. The new species has bullate leaf blades (vs. not bullate), crenulate margins (vs. crenate) and a much shorter corolla tube ca. 1 cm long (vs. 2.4–3.0 cm long). In addition, the calyx lobes are shorter, ca. 4 mm long (vs. ca. 10 mm long), the stamens are adnate to the corolla tube for 2–2.5 mm (vs. 7–8 mm), and the capsules are 1–1.9 cm long (vs. 2.5–3.8 cm long).</p></tp:treatment-sec><tp:treatment-sec><!--Section generated to contain objects referenced in tp:taxon-treatment.--><table-wrap id="T1" position="float" orientation="portrait"><label>Table 1.</label><caption><p>Morphological comparison among <italic><tp:taxon-name><tp:taxon-name-part taxon-name-part-type="genus" reg="Oreocharis">Oreocharis</tp:taxon-name-part> <tp:taxon-name-part taxon-name-part-type="species" reg="fulvovillosa">fulvovillosa</tp:taxon-name-part></tp:taxon-name></italic> sp. nov., <italic><tp:taxon-name><tp:taxon-name-part taxon-name-part-type="genus" reg="Oreocharis">O.</tp:taxon-name-part> <tp:taxon-name-part taxon-name-part-type="species" reg="bullata">bullata</tp:taxon-name-part></tp:taxon-name></italic>, <italic><tp:taxon-name><tp:taxon-name-part taxon-name-part-type="genus" reg="Oreocharis">O.</tp:taxon-name-part> <tp:taxon-name-part taxon-name-part-type="species" reg="fulva">fulva</tp:taxon-name-part></tp:taxon-name></italic>, and <italic><tp:taxon-name><tp:taxon-name-part taxon-name-part-type="genus" reg="Oreocharis">O.</tp:taxon-name-part> <tp:taxon-name-part taxon-name-part-type="species" reg="hekouensis">hekouensis</tp:taxon-name-part></tp:taxon-name></italic>.</p></caption><table><tbody><tr><th rowspan="1" colspan="1">Characters</th><th rowspan="1" colspan="1">
                <italic>
                  <tp:taxon-name><tp:taxon-name-part taxon-name-part-type="genus" reg="Oreocharis">Oreocharis</tp:taxon-name-part> <tp:taxon-name-part taxon-name-part-type="species" reg="fulvovillosa">fulvovillosa</tp:taxon-name-part></tp:taxon-name>
                </italic>
              </th><th rowspan="1" colspan="1">
                <italic>
                  <tp:taxon-name><tp:taxon-name-part taxon-name-part-type="genus" reg="Oreocharis">Oreocharis</tp:taxon-name-part> <tp:taxon-name-part taxon-name-part-type="species" reg="bullata">bullata</tp:taxon-name-part></tp:taxon-name>
                </italic>
              </th><th rowspan="1" colspan="1">
                <italic>
                  <tp:taxon-name><tp:taxon-name-part taxon-name-part-type="genus" reg="Oreocharis">Oreocharis</tp:taxon-name-part> <tp:taxon-name-part taxon-name-part-type="species" reg="fulva">fulva</tp:taxon-name-part></tp:taxon-name>
                </italic>
              </th><th rowspan="1" colspan="1">
                <italic>
                  <tp:taxon-name><tp:taxon-name-part taxon-name-part-type="genus" reg="Oreocharis">Oreocharis</tp:taxon-name-part> <tp:taxon-name-part taxon-name-part-type="species" reg="hekouensis">hekouensis</tp:taxon-name-part></tp:taxon-name>
                </italic>
              </th></tr><tr><td rowspan="1" colspan="1">Number of leaves</td><td rowspan="1" colspan="1">7–12</td><td rowspan="1" colspan="1">ca. 10</td><td rowspan="1" colspan="1">4–8</td><td rowspan="1" colspan="1">5–8</td></tr><tr><td rowspan="1" colspan="1">Petiole length</td><td rowspan="1" colspan="1">2–5 cm</td><td rowspan="1" colspan="1">1–3 cm</td><td rowspan="1" colspan="1">3–8 cm</td><td rowspan="1" colspan="1">1–4 cm</td></tr><tr><td rowspan="1" colspan="1">Leaf blade shape</td><td rowspan="1" colspan="1">Ovate to broadly ovate</td><td rowspan="1" colspan="1">Ovate to ovate-rhomboid</td><td rowspan="1" colspan="1">Broadly ovate</td><td rowspan="1" colspan="1">Ovate</td></tr><tr><td rowspan="1" colspan="1">Leaf margin</td><td rowspan="1" colspan="1">Crenulate</td><td rowspan="1" colspan="1">Double dentate</td><td rowspan="1" colspan="1">Serrate to crenate</td><td rowspan="1" colspan="1">Crenate</td></tr><tr><td rowspan="1" colspan="1">Adaxial surface</td><td rowspan="1" colspan="1">Bullate</td><td rowspan="1" colspan="1">Bullate</td><td rowspan="1" colspan="1">Not bullate</td><td rowspan="1" colspan="1">Not bullate</td></tr><tr><td rowspan="1" colspan="1">Calyx</td><td rowspan="1" colspan="1">5-lobed nearly to base</td><td rowspan="1" colspan="1">5-lobed from middle</td><td rowspan="1" colspan="1">5-lobed nearly to base</td><td rowspan="1" colspan="1">5-lobed nearly to base</td></tr><tr><td rowspan="1" colspan="1">Corolla tube</td><td rowspan="1" colspan="1">Slender tubular, ca. 1 cm long</td><td rowspan="1" colspan="1">Tubular, ca. 2.7 cm long</td><td rowspan="1" colspan="1">Tubular, ca. 2.4 cm long</td><td rowspan="1" colspan="1">Tubular, 2.4–3.0 cm long</td></tr><tr><td rowspan="1" colspan="1">Capsule</td><td rowspan="1" colspan="1">1–1.9 cm</td><td rowspan="1" colspan="1">3.0–4.2 cm</td><td rowspan="1" colspan="1">2.0–2.5 cm</td><td rowspan="1" colspan="1">2.5–3.8 cm</td></tr></tbody></table></table-wrap></tp:treatment-sec><ref-list><ref id="B11"><mixed-citation xmlns:xlink="http://www.w3.org/1999/xlink" xlink:type="simple">IUCN (2024) IUCN Red List Categories and Criteria (Version 16). International Union for Conservation of Nature. <ext-link xlink:href="https://www.iucnredlist.org/resources/redlistguidelines" ext-link-type="uri" xlink:type="simple">https://www.iucnredlist.org/resources/redlistguidelines</ext-link> [accessed on 1 November 2025]</mixed-citation></ref></ref-list></tp:taxon-treatment>
